# Supplementary material for: Deubiquitination and stabilization of EIF4A3 by OTUB2 contributes to TPI1-mediated glycolysis and TNBC progression
Source: Breast Cancer Res. 2026 Mar 19;28:77. doi: 10.1186/s13058-026-02260-5 (PMC13123037; doi:10.1186/s13058-026-02260-5)
Supplement: Supplementary file 1 — Supplementary Material 1 [file 13058_2026_2260_MOESM1_ESM.xlsx]

## Sheet: 序列明细表格
订单号	订单类型	基因名称 序列编号	列1	序列	长度	5‘site	3‘site	载体名称	列2	原核抗性	列3	列4
	shRNA构建	OTUB2 (NM_023112.4)		CCGG—TCTACAGGGCCTTGGGCTATT—CTCGAG—AATAGCCCAAGGCCCTGTAGA—TTTTT	61	AgeI	EcoRI	pTSB-U6-sh-OTUB2#1-EF1-2A-PURO		AMP
				CCGG—TCCCACTACAACATCCTTTAT—CTCGAG—ATAAAGGATGTTGTAGTGGGA—TTTTT	61	AgeI	EcoRI	pTSB-U6-sh-OTUB2#2-EF1-2A-PURO		AMP
				CCGG—AGTCCCACTTCCTGGATAATT—CTCGAG—AATTATCCAGGAAGTGGGACT—TTTTT	61	AgeI	EcoRI	pTSB-U6-sh-OTUB2#3-EF1-2A-PURO		AMP
	shRNA扩增	NC		CCGG—GATTCTCCGAACGTGTCACGT—CTCGAG—ACGTGACACGTTCGGAGAATC—TTTTT	61	AgeI	EcoRI	pTSB-U6-NC shRNA-EF1--2A-PURO		AMP
