# Supplementary material for: Deubiquitination and stabilization of EIF4A3 by OTUB2 contributes to TPI1-mediated glycolysis and TNBC progression
Source: Breast Cancer Res. 2026 Mar 19;28:77. doi: 10.1186/s13058-026-02260-5 (PMC13123037; doi:10.1186/s13058-026-02260-5)
Supplement: Supplementary file 2 — Supplementary Material 2 [file 13058_2026_2260_MOESM2_ESM.zip]

Archive with 39 entries (31 files):
- Raw data/
- Raw data/2G-葡萄糖摄取数据分析.xlsx
- Raw data/2I-乳酸数据分析.xlsx
- Raw data/2J-BT594-ECAR/
- Raw data/2J-BT594-ECAR/ECAR-1.xlsx
- Raw data/2J-BT594-ECAR/ECAR-2.xlsx
- Raw data/2J-BT594-ECAR/ECAR-3.xlsx
- Raw data/2J-MDA-MB-468-ECAR/
- Raw data/2J-MDA-MB-468-ECAR/ECAR-1.xlsx
- Raw data/2J-MDA-MB-468-ECAR/ECAR-2.xlsx
- Raw data/2J-MDA-MB-468-ECAR/ECAR-3.xlsx
- Raw data/4F-葡萄糖摄取数据分析.xlsx
- Raw data/4H-乳酸数据分析.xlsx
- Raw data/4I-ECAR/
- Raw data/4I-ECAR/ECAR-1.xlsx
- Raw data/4I-ECAR/ECAR-2.xlsx
- Raw data/4I-ECAR/ECAR-3.xlsx
- Raw data/6F-葡萄糖摄取数据分析.xlsx
- Raw data/6H-乳酸数据分析.xlsx
- Raw data/6I-ECAR/
- Raw data/6I-ECAR/ECAR-1.xlsx
- Raw data/6I-ECAR/ECAR-2.xlsx
- Raw data/6I-ECAR/ECAR-3.xlsx
- Raw data/7B-葡萄糖摄取数据分析.xlsx
- Raw data/7D-乳酸数据分析.xlsx
- Raw data/7E-ECAR/
- Raw data/7E-ECAR/ECAR-1.xlsx
- Raw data/7E-ECAR/ECAR-2.xlsx
- Raw data/7E-ECAR/ECAR-3.xlsx
- Raw data/S3-C乳酸数据分析.xlsx
- Raw data/S3-D-ECAR/
- Raw data/S3-D-ECAR/ECAR-1.xlsx
- Raw data/S3-D-ECAR/ECAR-2.xlsx
- Raw data/S3-D-ECAR/ECAR-3.xlsx
- Raw data/S4-C乳酸数据分析.xlsx
- Raw data/S4-D-ECAR/
- Raw data/S4-D-ECAR/ECAR-1.xlsx
- Raw data/S4-D-ECAR/ECAR-2.xlsx
- Raw data/S4-D-ECAR/ECAR-3.xlsx
