# Supplementary material for: Deubiquitination and stabilization of EIF4A3 by OTUB2 contributes to TPI1-mediated glycolysis and TNBC progression
Source: Breast Cancer Res. 2026 Mar 19;28:77. doi: 10.1186/s13058-026-02260-5 (PMC13123037; doi:10.1186/s13058-026-02260-5)
Supplement: Supplementary file 2 — Supplementary Material 2 [file 13058_2026_2260_MOESM2_ESM.zip › Raw data/2G-葡萄糖摄取数据分析.xlsx]

## Sheet: Sheet1
软件版本	2.00.20
板编号	板1
日期	2024-12-16
时间	16:39:46
检测仪类型:	Versamax384
程序详细信息
板类型	96 WELL PLATE
检测	吸收光 终点
	全板
	波长: 412
	检测速度: 正常
结果
	1	2	3	4	5	6	7	8	9	10	11	12
A	0.061	0.066	0.551	0.385	0.577	0.72	0.045	0.513	0.406	0.548	0.775	0.049	412
B	0.464	0.463	0.6	0.473	0.576	0.701	0.043	0.573	0.432	0.531	0.678	0.04	412
C	0.862	0.85	0.56	0.357	0.609	0.679	0.042	0.554	0.356	0.631	0.658	0.043	412
D	1.358	1.63	0.033	0.044	0.043	0.034	0.036	0.033	0.043	0.04	0.031	0.033	412
E	1.78	1.765	0.044	0.044	0.036	0.037	0.042	0.043	0.048	0.036	0.036	0.045	412
F	2.202	2.103	0.043	0.036	0.042	0.039	0.039	0.043	0.039	0.046	0.038	0.04	412
G	0.046	0.038	0.047	0.046	0.038	0.042	0.044	0.051	0.049	0.04	0.044	0.042	412
H	0.04	0.044	0.032	0.045	0.036	0.043	0.038	0.032	0.045	0.036	0.04	0.036	412
	标准品浓度 pmol	0	20	40	60	80	100	Blank
	OD 1	0.061	0.464	0.862	1.358	1.78	2.202	0.046
	OD 2	0.066	0.463	0.85	1.63	1.765	2.103	0.038
	OD 均值	0.0635	0.4635	0.856	1.494	1.7725	2.1525	0.042
	校正	0.0215	0.4215	0.814	1.452	1.7305	2.1105	0
	OD 1	sh-NC	sh-OTUB2	oe-NC	oe-OTUB2
	1	0.551	0.385	0.577	0.72
	2	0.6	0.473	0.576	0.701
	3	0.56	0.357	0.609	0.679
	OD 2	sh-NC	sh-OTUB2	oe-NC	oe-OTUB2
	1	0.513	0.406	0.548	0.775
	2	0.573	0.432	0.531	0.678
	3	0.554	0.356	0.631	0.658
	OD 均值	sh-NC	sh-OTUB2	oe-NC	oe-OTUB2
	1	0.532	0.3955	0.5625	0.7475
	2	0.5865	0.4525	0.5535	0.6895
	3	0.557	0.3565	0.62	0.6685
	校正	sh-NC	sh-OTUB2	oe-NC	oe-OTUB2
	1	0.49	0.3535	0.5205	0.7055
	2	0.5445	0.4105	0.5115	0.6475
	3	0.515	0.3145	0.578	0.6265
	稀释倍数	sh-NC	sh-OTUB2	oe-NC	oe-OTUB2
	1	1	1	1	1
	2	1	1	1	1
	3	1	1	1	1
	浓度pmol	sh-NC	sh-OTUB2	oe-NC	oe-OTUB2
	1	21.986	15.6075	23.4112	32.0561
	2	24.5327	18.271	22.9907	29.3458
	3	23.1542	13.785	26.0981	28.3645
	均值	23.2243		24.1667
	相对水平	sh-NC	sh-OTUB2	oe-NC	oe-OTUB2
	1	0.94668	0.672032	0.96874	1.32646
	2	1.05634	0.78672	0.951337	1.21431
	3	0.996982	0.593561	1.07992	1.1737
