# Supplementary material for: Deubiquitination and stabilization of EIF4A3 by OTUB2 contributes to TPI1-mediated glycolysis and TNBC progression
Source: Breast Cancer Res. 2026 Mar 19;28:77. doi: 10.1186/s13058-026-02260-5 (PMC13123037; doi:10.1186/s13058-026-02260-5)
Supplement: Supplementary file 2 — Supplementary Material 2 [file 13058_2026_2260_MOESM2_ESM.zip › Raw data/2I-乳酸数据分析.xlsx]

## Sheet: Sheet1
软件版本	2.00.20
板编号	板1
日期	2024-12-18
时间	17:32:07
检测仪类型:	Versamax384
程序详细信息
板类型	96 WELL PLATE
检测	吸收光 终点
	全板
	波长:450
	检测速度: 正常
结果
	1	2	3	4	5	6	7	8	9	10	11	12
A	0.067	0.062	0.407	0.262	0.432	0.52	0.047	0.417	0.239	0.473	0.492	0.044	450
B	0.344	0.321	0.445	0.278	0.387	0.582	0.043	0.45	0.292	0.434	0.605	0.042	450
C	0.589	0.612	0.379	0.247	0.446	0.565	0.032	0.392	0.238	0.478	0.583	0.032	450
D	0.875	0.845	0.047	0.036	0.032	0.047	0.046	0.049	0.035	0.029	0.05	0.046	450
E	1.098	1.142	0.041	0.042	0.041	0.045	0.043	0.043	0.046	0.043	0.041	0.043	450
F	1.427	1.388	0.035	0.043	0.048	0.039	0.039	0.033	0.043	0.046	0.038	0.039	450
G	1.686	1.654	0.043	0.033	0.039	0.044	0.047	0.039	0.036	0.04	0.041	0.047	450
H	1.914	1.93	0.044	0.044	0.046	0.033	0.035	0.048	0.047	0.048	0.034	0.037	450
	标准品浓度 nmol	0	1	2	3	4	5	6	7
	OD 1	0.067	0.344	0.589	0.875	1.098	1.427	1.686	1.914
	OD 2	0.062	0.321	0.612	0.845	1.142	1.388	1.654	1.93
	OD 均值	0.0645	0.3325	0.6005	0.86	1.12	1.4075	1.67	1.922
	校正	0	0.268	0.536	0.7955	1.0555	1.343	1.6055	1.8575
	OD 1	sh-NC	sh-OTUB2	oe-NC	oe-OTUB2
	1	0.407	0.262	0.432	0.52
	2	0.445	0.278	0.387	0.582
	3	0.379	0.247	0.446	0.565
	OD 2	sh-NC	sh-OTUB2	oe-NC	oe-OTUB2
	1	0.417	0.239	0.473	0.492
	2	0.45	0.292	0.434	0.605
	3	0.392	0.238	0.478	0.583
	OD 均值	sh-NC	sh-OTUB2	oe-NC	oe-OTUB2
	1	0.412	0.2505	0.4525	0.506
	2	0.4475	0.285	0.4105	0.5935
	3	0.3855	0.2425	0.462	0.574
	校正	sh-NC	sh-OTUB2	oe-NC	oe-OTUB2
	1	0.3475	0.186	0.388	0.4415
	2	0.383	0.2205	0.346	0.529
	3	0.321	0.178	0.3975	0.5095
	浓度	sh-NC	sh-OTUB2	oe-NC	oe-OTUB2
	1	1.30304	0.696583	1.45513	1.65603
	2	1.43635	0.826136	1.29741	1.9846
	3	1.20353	0.666541	1.4908	1.91138
	均值	1.31431		1.41444
	相对水平	sh-NC	sh-OTUB2	oe-NC	oe-OTUB2
	1	0.991429	0.53	1.02876	1.1708
	2	1.09286	0.628571	0.917257	1.4031
	3	0.915714	0.507143	1.05398	1.35133
