# Supplementary material for: Deubiquitination and stabilization of EIF4A3 by OTUB2 contributes to TPI1-mediated glycolysis and TNBC progression
Source: Breast Cancer Res. 2026 Mar 19;28:77. doi: 10.1186/s13058-026-02260-5 (PMC13123037; doi:10.1186/s13058-026-02260-5)
Supplement: Supplementary file 2 — Supplementary Material 2 [file 13058_2026_2260_MOESM2_ESM.zip › Raw data/2J-BT594-ECAR/ECAR-1.xlsx]

## Sheet: Mitochondrial Respiration
Assay Name	填项目编号
Normalize	No
Baseline	No
Background Correction	True
Data Type	ECAR
Units	mpH/min
Time (minutes)
	oe-NC	oe-OTUB2
1.64	25.211	45.109
8.58	35.125	44.119
15.47	39.532	36.024
22.32	62.412	74.312
29.29	58.711	73.813
36.14	56.418	72.121
43.03	100.34	130.628
50.01	98.309	134.51
56.97	100.413	131.313
63.93	31.215	43.615
70.78	38.336	45.224
77.67	39.607	38.81
