# Supplementary material for: Deubiquitination and stabilization of EIF4A3 by OTUB2 contributes to TPI1-mediated glycolysis and TNBC progression
Source: Breast Cancer Res. 2026 Mar 19;28:77. doi: 10.1186/s13058-026-02260-5 (PMC13123037; doi:10.1186/s13058-026-02260-5)
Supplement: Supplementary file 2 — Supplementary Material 2 [file 13058_2026_2260_MOESM2_ESM.zip › Raw data/2J-BT594-ECAR/ECAR-2.xlsx]

## Sheet: Mitochondrial Respiration
Assay Name	填项目编号
Normalize	No
Baseline	No
Background Correction	True
Data Type	ECAR
Units	mpH/min
Time (minutes)
	oe-NC	oe-OTUB2
1.56	31.913	40.713
8.44	28.424	35.119
15.43	30.136	39.323
22.28	54.11	68.31
29.3	54.11	76.007
36.15	55.72	69.827
43.04	95.228	121.32
49.95	92.31	120.407
56.91	91.61	128.312
63.87	38.724	50.121
70.72	40.229	41.523
77.58	38.511	41.413
