# Supplementary material for: Deubiquitination and stabilization of EIF4A3 by OTUB2 contributes to TPI1-mediated glycolysis and TNBC progression
Source: Breast Cancer Res. 2026 Mar 19;28:77. doi: 10.1186/s13058-026-02260-5 (PMC13123037; doi:10.1186/s13058-026-02260-5)
Supplement: Supplementary file 2 — Supplementary Material 2 [file 13058_2026_2260_MOESM2_ESM.zip › Raw data/2J-BT594-ECAR/ECAR-3.xlsx]

## Sheet: Mitochondrial Respiration
Assay Name	填项目编号
Normalize	No
Baseline	No
Background Correction	True
Data Type	ECAR
Units	mpH/min
Time (minutes)
	oe-NC	oe-OTUB2
1.61	36.209	37.313
8.48	32.913	36.814
15.32	35.529	42.834
22.25	55.613	78.81
29.2	49.508	70.313
36.09	61.121	74.714
42.98	99.235	133.738
49.97	94.311	132.71
56.93	97.708	120.808
63.89	36.224	47.624
70.74	32.532	47.226
77.72	32.608	45.307
