# Supplementary material for: Deubiquitination and stabilization of EIF4A3 by OTUB2 contributes to TPI1-mediated glycolysis and TNBC progression
Source: Breast Cancer Res. 2026 Mar 19;28:77. doi: 10.1186/s13058-026-02260-5 (PMC13123037; doi:10.1186/s13058-026-02260-5)
Supplement: Supplementary file 2 — Supplementary Material 2 [file 13058_2026_2260_MOESM2_ESM.zip › Raw data/2J-MDA-MB-468-ECAR/ECAR-1.xlsx]

## Sheet: Mitochondrial Respiration
Assay Name	填项目编号
Normalize	No
Baseline	No
Background Correction	True
Data Type	ECAR
Units	mpH/min
Time (minutes)
	sh-NC	sh-OTUB2
1.68	40.21	28.309
8.52	43.12	34.72
15.53	42.926	31.92
22.48	77.208	52.209
29.47	67.109	50.91
36.32	80.115	48.521
43.21	125.521	89.439
50.19	130.512	76.207
57.11	122.208	90.412
64.07	41.226	43.319
70.92	39.538	38.922
77.91	35.611	40.808
