# Supplementary material for: Deubiquitination and stabilization of EIF4A3 by OTUB2 contributes to TPI1-mediated glycolysis and TNBC progression
Source: Breast Cancer Res. 2026 Mar 19;28:77. doi: 10.1186/s13058-026-02260-5 (PMC13123037; doi:10.1186/s13058-026-02260-5)
Supplement: Supplementary file 2 — Supplementary Material 2 [file 13058_2026_2260_MOESM2_ESM.zip › Raw data/2J-MDA-MB-468-ECAR/ECAR-2.xlsx]

## Sheet: Mitochondrial Respiration
Assay Name	填项目编号
Normalize	No
Baseline	No
Background Correction	True
Data Type	ECAR
Units	mpH/min
Time (minutes)
	sh-NC	sh-OTUB2
1.59	35.11	34.809
8.53	37.327	29.123
15.44	48.825	39.636
22.34	73.907	60.812
29.28	70.713	60.112
36.23	73.722	57.724
43.12	133.822	81.223
50.1	127.908	89.312
57.02	137.909	81.513
63.88	48.613	40.826
70.73	46.231	45.521
77.72	46.41	37.811
