# Supplementary material for: Deubiquitination and stabilization of EIF4A3 by OTUB2 contributes to TPI1-mediated glycolysis and TNBC progression
Source: Breast Cancer Res. 2026 Mar 19;28:77. doi: 10.1186/s13058-026-02260-5 (PMC13123037; doi:10.1186/s13058-026-02260-5)
Supplement: Supplementary file 2 — Supplementary Material 2 [file 13058_2026_2260_MOESM2_ESM.zip › Raw data/2J-MDA-MB-468-ECAR/ECAR-3.xlsx]

## Sheet: Mitochondrial Respiration
Assay Name	填项目编号
Normalize	No
Baseline	No
Background Correction	True
Data Type	ECAR
Units	mpH/min
Time (minutes)
	sh-NC	sh-OTUB2
1.61	42.112	31.409
8.63	44.326	37.322
15.62	38.135	36.236
22.52	65.909	63.812
29.46	73.508	56.307
36.41	78.713	59.118
43.28	138.521	90.733
50.26	134.307	85.907
57.18	136.308	89.612
64.04	44.922	37.324
70.99	43.925	44.128
77.98	47.408	42.311
