# Supplementary material for: Deubiquitination and stabilization of EIF4A3 by OTUB2 contributes to TPI1-mediated glycolysis and TNBC progression
Source: Breast Cancer Res. 2026 Mar 19;28:77. doi: 10.1186/s13058-026-02260-5 (PMC13123037; doi:10.1186/s13058-026-02260-5)
Supplement: Supplementary file 2 — Supplementary Material 2 [file 13058_2026_2260_MOESM2_ESM.zip › Raw data/4F-葡萄糖摄取数据分析.xlsx]

## Sheet: Sheet1
软件版本	2.00.20
板编号	板1
日期	2025-01-02
时间	17:19:06
检测仪类型:	Versamax384
程序详细信息
板类型	96 WELL PLATE
检测	吸收光 终点
	全板
	波长: 412
	检测速度: 正常
结果
	1	2	3	4	5	6	7	8	9	10	11	12
A	0.058	0.065	0.565	0.341	0.392	0.491	0.033	0.562	0.374	0.41	0.475	0.034	412
B	0.44	0.466	0.482	0.375	0.378	0.497	0.04	0.504	0.409	0.406	0.502	0.038	412
C	0.883	0.875	0.606	0.405	0.447	0.49	0.034	0.567	0.437	0.421	0.536	0.035	412
D	1.351	1.36	0.035	0.047	0.041	0.043	0.046	0.036	0.051	0.041	0.042	0.047	412
E	1.782	1.763	0.048	0.039	0.041	0.042	0.047	0.052	0.037	0.045	0.044	0.05	412
F	2.23	2.251	0.044	0.042	0.037	0.044	0.043	0.046	0.039	0.034	0.044	0.045	412
G	0.043	0.046	0.039	0.045	0.041	0.048	0.034	0.038	0.046	0.042	0.049	0.034	412
H	0.034	0.038	0.047	0.037	0.037	0.047	0.036	0.047	0.037	0.036	0.046	0.036	412
	标准品浓度 pmol	0	20	40	60	80	100	Blank
	OD 1	0.058	0.44	0.883	1.351	1.782	2.23	0.043
	OD 2	0.065	0.466	0.875	1.36	1.763	2.251	0.046
	OD 均值	0.0615	0.453	0.879	1.3555	1.7725	2.2405	0.0445
	校正	0.017	0.4085	0.8345	1.311	1.728	2.196	0
	OD 1	sh-NC	sh-OTUB2	sh-OTUB2+oe-NC	sh-OTUB2+oe-EIF4A3
	1	0.565	0.341	0.392	0.491
	2	0.482	0.375	0.378	0.497
	3	0.606	0.405	0.447	0.49
	OD 2	sh-NC	sh-OTUB2	sh-OTUB2+oe-NC	sh-OTUB2+oe-EIF4A3
	1	0.562	0.374	0.41	0.475
	2	0.504	0.409	0.406	0.502
	3	0.567	0.437	0.421	0.536
	OD 均值	sh-NC	sh-OTUB2	sh-OTUB2+oe-NC	sh-OTUB2+oe-EIF4A3
	1	0.5635	0.3575	0.401	0.483
	2	0.493	0.392	0.392	0.4995
	3	0.5865	0.421	0.434	0.513
	校正	sh-NC	sh-OTUB2	sh-OTUB2+oe-NC	sh-OTUB2+oe-EIF4A3
	1	0.519	0.313	0.3565	0.4385
	2	0.4485	0.3475	0.3475	0.455
	3	0.542	0.3765	0.3895	0.4685
	稀释倍数	sh-NC	sh-OTUB2	sh-OTUB2+oe-NC	sh-OTUB2+oe-EIF4A3
	1	1	1	1	1
	2	1	1	1	1
	3	1	1	1	1
	浓度 pmol	sh-NC	sh-OTUB2	sh-OTUB2+oe-NC	sh-OTUB2+oe-EIF4A3
	1	24.2694	14.863	16.8493	20.5936
	2	21.0502	16.4384	16.4384	21.347
	3	25.3196	17.7626	18.3562	21.9635
	均值	23.5464
	相对水平	sh-NC	sh-OTUB2	sh-OTUB2+oe-NC	sh-OTUB2+oe-EIF4A3
	1	1.0307	0.631222	0.715579	0.874596
	2	0.893988	0.698125	0.698125	0.906593
	3	1.07531	0.754363	0.779573	0.932773
