# Supplementary material for: Deubiquitination and stabilization of EIF4A3 by OTUB2 contributes to TPI1-mediated glycolysis and TNBC progression
Source: Breast Cancer Res. 2026 Mar 19;28:77. doi: 10.1186/s13058-026-02260-5 (PMC13123037; doi:10.1186/s13058-026-02260-5)
Supplement: Supplementary file 2 — Supplementary Material 2 [file 13058_2026_2260_MOESM2_ESM.zip › Raw data/4H-乳酸数据分析.xlsx]

## Sheet: Sheet1
软件版本	2.00.20
板编号	板1
日期	2025-01-04
时间	18:02:25
检测仪类型:	Versamax384
程序详细信息
板类型	96 WELL PLATE
检测	吸收光 终点
	全板
	波长: 450
	检测速度: 正常
结果
	1	2	3	4	5	6	7	8	9	10	11	12
A	0.06	0.056	0.524	0.359	0.282	0.44	0.038	0.522	0.329	0.307	0.48	0.035	450
B	0.322	0.345	0.481	0.383	0.342	0.575	0.04	0.491	0.415	0.33	0.523	0.041	450
C	0.604	0.578	0.548	0.284	0.352	0.414	0.047	0.558	0.298	0.368	0.469	0.05	450
D	0.851	0.884	0.032	0.043	0.035	0.037	0.043	0.032	0.045	0.034	0.034	0.044	450
E	1.088	1.132	0.036	0.037	0.032	0.048	0.045	0.036	0.036	0.034	0.049	0.049	450
F	1.406	1.384	0.042	0.041	0.035	0.04	0.038	0.046	0.037	0.034	0.038	0.038	450
G	1.663	1.684	0.04	0.034	0.048	0.043	0.044	0.036	0.037	0.047	0.041	0.048	450
H	1.902	1.923	0.048	0.04	0.045	0.046	0.039	0.05	0.038	0.043	0.046	0.037	450
	标准品浓度 nmol	0	1	2	3	4	5	6	7
	OD 1	0.06	0.322	0.604	0.851	1.088	1.406	1.663	1.902
	OD 2	0.056	0.345	0.578	0.884	1.132	1.384	1.684	1.923
	OD 均值	0.058	0.3335	0.591	0.8675	1.11	1.395	1.6735	1.9125
	校正	0	0.2755	0.533	0.8095	1.052	1.337	1.6155	1.8545
	OD 1	sh-NC	sh-OTUB2	sh-OTUB2+oe-NC	sh-OTUB2+oe-EIF4A3
	1	0.524	0.359	0.282	0.44
	2	0.481	0.383	0.342	0.575
	3	0.548	0.284	0.352	0.414
	OD 2	sh-NC	sh-OTUB2	sh-OTUB2+oe-NC	sh-OTUB2+oe-EIF4A3
	1	0.522	0.329	0.307	0.48
	2	0.491	0.415	0.33	0.523
	3	0.558	0.298	0.368	0.469
	OD 均值	sh-NC	sh-OTUB2	sh-OTUB2+oe-NC	sh-OTUB2+oe-EIF4A3
	1	0.523	0.344	0.2945	0.46
	2	0.486	0.399	0.336	0.549
	3	0.553	0.291	0.36	0.4415
	校正	sh-NC	sh-OTUB2	sh-OTUB2+oe-NC	sh-OTUB2+oe-EIF4A3
	1	0.465	0.286	0.2365	0.402
	2	0.428	0.341	0.278	0.491
	3	0.495	0.233	0.302	0.3835
	浓度 nmol	sh-NC	sh-OTUB2	sh-OTUB2+oe-NC	sh-OTUB2+oe-EIF4A3
	1	1.73373	1.06055	0.874389	1.4968
	2	1.59458	1.26739	1.03046	1.83152
	3	1.84656	0.861226	1.12072	1.42723
	均值	1.72496
	相对水平	sh-NC	sh-OTUB2	sh-OTUB2+oe-NC	sh-OTUB2+oe-EIF4A3
	1	1.00509	0.614826	0.506904	0.867733
	2	0.924419	0.734738	0.597384	1.06177
	3	1.07049	0.499273	0.649709	0.827398
