# Supplementary material for: Deubiquitination and stabilization of EIF4A3 by OTUB2 contributes to TPI1-mediated glycolysis and TNBC progression
Source: Breast Cancer Res. 2026 Mar 19;28:77. doi: 10.1186/s13058-026-02260-5 (PMC13123037; doi:10.1186/s13058-026-02260-5)
Supplement: Supplementary file 2 — Supplementary Material 2 [file 13058_2026_2260_MOESM2_ESM.zip › Raw data/4I-ECAR/ECAR-1.xlsx]

## Sheet: Mitochondrial Respiration
Assay Name	填项目编号
Normalize	No
Baseline	No
Background Correction	True
Data Type	ECAR
Units	mpH/min
Time (minutes)
	sh-NC	sh-OTUB2	sh-OTUB2+oe-NC	sh-OTUB2+oe-EIF4A3
1.57	32.208	29.709	27.913	37.613
8.45	38.126	34.126	34.815	36.825
15.39	37.34	28.93	27.325	35.932
22.24	75.912	63.909	62.213	70.809
29.19	72.71	56.91	63.209	73.213
36.17	73.914	55.921	57.216	72.816
43.06	135.53	85.422	84.233	113.835
49.98	137.509	84.61	87.707	125.212
56.94	138.708	87.208	84.211	120.208
63.9	40.216	37.625	34.923	40.327
70.89	40.321	37.839	30.321	38.733
77.74	36.31	31.513	32.408	46.313
