# Supplementary material for: Deubiquitination and stabilization of EIF4A3 by OTUB2 contributes to TPI1-mediated glycolysis and TNBC progression
Source: Breast Cancer Res. 2026 Mar 19;28:77. doi: 10.1186/s13058-026-02260-5 (PMC13123037; doi:10.1186/s13058-026-02260-5)
Supplement: Supplementary file 2 — Supplementary Material 2 [file 13058_2026_2260_MOESM2_ESM.zip › Raw data/4I-ECAR/ECAR-2.xlsx]

## Sheet: Mitochondrial Respiration
Assay Name	填项目编号
Normalize	No
Baseline	No
Background Correction	True
Data Type	ECAR
Units	mpH/min
Time (minutes)
	sh-NC	sh-OTUB2	sh-OTUB2+oe-NC	sh-OTUB2+oe-EIF4A3
1.6	35.808	33.612	33.812	34.607
8.56	35.815	30.219	31.523	35.622
15.45	32.431	30.64	37.437	34.22
22.4	75.71	59.513	57.907	74.111
29.35	71.211	58.309	60.509	69.21
36.33	78.716	62.514	60.922	68.115
43.22	138.532	88.233	86.334	122.939
50.13	130.107	85.312	84.208	121.91
57.09	135.21	84.711	86.111	128.91
64.05	37.526	36.215	33.921	37.127
70.95	34.921	35.528	34.121	40.231
77.87	42.911	37.209	35.507	40.208
