# Supplementary material for: Deubiquitination and stabilization of EIF4A3 by OTUB2 contributes to TPI1-mediated glycolysis and TNBC progression
Source: Breast Cancer Res. 2026 Mar 19;28:77. doi: 10.1186/s13058-026-02260-5 (PMC13123037; doi:10.1186/s13058-026-02260-5)
Supplement: Supplementary file 2 — Supplementary Material 2 [file 13058_2026_2260_MOESM2_ESM.zip › Raw data/4I-ECAR/ECAR-3.xlsx]

## Sheet: Mitochondrial Respiration
Assay Name	填项目编号
Normalize	No
Baseline	No
Background Correction	True
Data Type	ECAR
Units	mpH/min
Time (minutes)
	sh-NC	sh-OTUB2	sh-OTUB2+oe-NC	sh-OTUB2+oe-EIF4A3
1.58	37.308	27.411	28.813	33.709
8.41	37.127	32.122	29.516	38.821
15.34	37.923	33.638	28.538	38.14
22.27	73.711	56.708	58.511	73.708
29.22	77.711	62.31	57.307	73.107
36.21	75.715	58.719	59.52	77.725
43.1	131.221	90.432	81.535	123.926
50.01	134.408	88.507	86.608	121.207
56.97	134.41	89.309	90.608	123.212
63.93	42.619	32.418	28.417	42.826
70.78	38.839	34.825	34.335	44.636
77.76	38.409	33.813	33.813	39.308
