# Supplementary material for: Deubiquitination and stabilization of EIF4A3 by OTUB2 contributes to TPI1-mediated glycolysis and TNBC progression
Source: Breast Cancer Res. 2026 Mar 19;28:77. doi: 10.1186/s13058-026-02260-5 (PMC13123037; doi:10.1186/s13058-026-02260-5)
Supplement: Supplementary file 2 — Supplementary Material 2 [file 13058_2026_2260_MOESM2_ESM.zip › Raw data/6F-葡萄糖摄取数据分析.xlsx]

## Sheet: Sheet1
软件版本	2.00.20
板编号	板1
日期	2025-01-13
时间	15:17:14
检测仪类型:	Versamax384
程序详细信息
板类型	96 WELL PLATE
检测	吸收光 终点
	全板
	波长: 412
	检测速度: 正常
结果
	1	2	3	4	5	6	7	8	9	10	11	12
A	0.062	0.066	0.462	0.378	0.287	0.485	0.042	0.475	0.384	0.285	0.487	0.044	412
B	0.466	0.478	0.495	0.29	0.343	0.394	0.039	0.453	0.262	0.321	0.444	0.041	412
C	0.865	0.863	0.553	0.392	0.331	0.435	0.045	0.591	0.354	0.311	0.396	0.041	412
D	1.32	1.38	0.043	0.046	0.048	0.042	0.046	0.046	0.043	0.044	0.041	0.042	412
E	1.783	1.75	0.041	0.048	0.042	0.043	0.047	0.04	0.047	0.043	0.042	0.044	412
F	2.29	2.18	0.037	0.038	0.04	0.038	0.039	0.039	0.04	0.038	0.041	0.042	412
G	0.047	0.04	0.046	0.041	0.047	0.047	0.034	0.042	0.037	0.046	0.048	0.033	412
H	0.039	0.039	0.036	0.042	0.032	0.038	0.038	0.036	0.042	0.032	0.04	0.038	412
	标准品浓度 pmol	0	20	40	60	80	100	Blank
	OD 1	0.062	0.466	0.865	1.32	1.783	2.29	0.047
	OD 2	0.066	0.478	0.863	1.38	1.75	2.18	0.04
	OD 均值	0.064	0.472	0.864	1.35	1.7665	2.235	0.0435
	校正	0	0.408	0.8	1.286	1.7025	2.171	0
	OD 1	sh-NC	sh-EIF4A3	sh-EIF4A3+oe-NC	sh-EIF4A3+oe-TPI1
	1	0.462	0.378	0.287	0.485
	2	0.495	0.29	0.343	0.394
	3	0.553	0.392	0.331	0.435
	OD 2	sh-NC	sh-EIF4A3	sh-EIF4A3+oe-NC	sh-EIF4A3+oe-TPI1
	1	0.475	0.384	0.285	0.487
	2	0.453	0.262	0.321	0.444
	3	0.591	0.354	0.311	0.396
	OD 均值	sh-NC	sh-EIF4A3	sh-EIF4A3+oe-NC	sh-EIF4A3+oe-TPI1
	1	0.4685	0.381	0.286	0.486
	2	0.474	0.276	0.332	0.419
	3	0.572	0.373	0.321	0.4155
	校正	sh-NC	sh-EIF4A3	sh-EIF4A3+oe-NC	sh-EIF4A3+oe-TPI1
	1	0.425	0.3375	0.2425	0.4425
	2	0.4305	0.2325	0.2885	0.3755
	3	0.5285	0.3295	0.2775	0.372
	稀释倍数	sh-NC	sh-EIF4A3	sh-EIF4A3+oe-NC	sh-EIF4A3+oe-TPI1
	1	1	1	1	1
	2	1	1	1	1
	3	1	1	1	1
	浓度 pmol	sh-NC	sh-EIF4A3	sh-EIF4A3+oe-NC	sh-EIF4A3+oe-TPI1
	1	20.7926	16.7604	12.3825	21.5991
	2	21.0461	11.9217	14.5023	18.5115
	3	25.5622	16.3917	13.9954	18.3502
	均值	22.467
	相对水平	sh-NC	sh-EIF4A3	sh-EIF4A3+oe-NC	sh-EIF4A3+oe-TPI1
	1	0.925475	0.746	0.551142	0.96137
	2	0.936756	0.53063	0.645494	0.823944
	3	1.13777	0.729591	0.622932	0.816765
