# Supplementary material for: Deubiquitination and stabilization of EIF4A3 by OTUB2 contributes to TPI1-mediated glycolysis and TNBC progression
Source: Breast Cancer Res. 2026 Mar 19;28:77. doi: 10.1186/s13058-026-02260-5 (PMC13123037; doi:10.1186/s13058-026-02260-5)
Supplement: Supplementary file 2 — Supplementary Material 2 [file 13058_2026_2260_MOESM2_ESM.zip › Raw data/6H-乳酸数据分析.xlsx]

## Sheet: Sheet1
软件版本	2.00.20
板编号	板1
日期	2025-01-15
时间	15:22:42
检测仪类型:	Versamax384
程序详细信息
板类型	96 WELL PLATE
检测	吸收光 终点
	全板
	波长: 450
	检测速度: 正常
结果
	1	2	3	4	5	6	7	8	9	10	11	12
A	0.063	0.059	0.427	0.303	0.238	0.39	0.034	0.443	0.281	0.257	0.405	0.031	450
B	0.365	0.396	0.46	0.258	0.3	0.422	0.034	0.438	0.245	0.255	0.384	0.034	450
C	0.674	0.645	0.505	0.264	0.291	0.376	0.035	0.52	0.292	0.27	0.357	0.033	450
D	0.903	0.943	0.038	0.032	0.036	0.034	0.039	0.035	0.031	0.035	0.031	0.038	450
E	1.093	1.213	0.044	0.045	0.037	0.039	0.046	0.045	0.041	0.034	0.039	0.05	450
F	1.485	1.434	0.033	0.038	0.035	0.044	0.043	0.034	0.039	0.038	0.042	0.045	450
G	1.702	1.73	0.045	0.038	0.042	0.039	0.042	0.046	0.035	0.046	0.042	0.039	450
H	1.994	1.965	0.047	0.038	0.038	0.038	0.042	0.045	0.036	0.039	0.039	0.039	450
	标准品浓度 nmol	0	1	2	3	4	5	6	7
	OD 1	0.063	0.365	0.674	0.903	1.093	1.485	1.702	1.994
	OD 2	0.059	0.396	0.645	0.943	1.213	1.434	1.73	1.965
	OD 均值	0.061	0.3805	0.6595	0.923	1.153	1.4595	1.716	1.9795
	校正	0	0.3195	0.5985	0.862	1.092	1.3985	1.655	1.9185
	OD 1	sh-NC	sh-EIF4A3	sh-EIF4A3+oe-NC	sh-EIF4A3+oe-TPI1
	1	0.427	0.303	0.238	0.39
	2	0.46	0.258	0.3	0.422
	3	0.505	0.264	0.291	0.376
	OD 2	sh-NC	sh-EIF4A3	sh-EIF4A3+oe-NC	sh-EIF4A3+oe-TPI1
	1	0.443	0.281	0.257	0.405
	2	0.438	0.245	0.255	0.384
	3	0.52	0.292	0.27	0.357
	OD 均值	sh-NC	sh-EIF4A3	sh-EIF4A3+oe-NC	sh-EIF4A3+oe-TPI1
	1	0.435	0.292	0.2475	0.3975
	2	0.449	0.2515	0.2775	0.403
	3	0.5125	0.278	0.2805	0.3665
	校正	sh-NC	sh-EIF4A3	sh-EIF4A3+oe-NC	sh-EIF4A3+oe-TPI1
	1	0.374	0.231	0.1865	0.3365
	2	0.388	0.1905	0.2165	0.342
	3	0.4515	0.217	0.2195	0.3055
	浓度	sh-NC	sh-EIF4A3	sh-EIF4A3+oe-NC	sh-EIF4A3+oe-TPI1
	1	1.25933	0.731068	0.566679	1.1208
	2	1.31105	0.581455	0.677503	1.14112
	3	1.54562	0.67935	0.688585	1.00628
	均值	1.372
	相对水平	sh-NC	sh-EIF4A3	sh-EIF4A3+oe-NC	sh-EIF4A3+oe-TPI1
	1	0.917878	0.532849	0.413032	0.816909
	2	0.955574	0.423802	0.493807	0.831718
	3	1.12655	0.495153	0.501885	0.733441
