# Supplementary material for: Deubiquitination and stabilization of EIF4A3 by OTUB2 contributes to TPI1-mediated glycolysis and TNBC progression
Source: Breast Cancer Res. 2026 Mar 19;28:77. doi: 10.1186/s13058-026-02260-5 (PMC13123037; doi:10.1186/s13058-026-02260-5)
Supplement: Supplementary file 2 — Supplementary Material 2 [file 13058_2026_2260_MOESM2_ESM.zip › Raw data/6I-ECAR/ECAR-1.xlsx]

## Sheet: Mitochondrial Respiration
Assay Name	填项目编号
Normalize	No
Baseline	No
Background Correction	True
Data Type	ECAR
Units	mpH/min
Time (minutes)
	sh-NC	sh-EIF4A3	sh-EIF4A3+oe-NC	sh-EIF4A3+oe-TPI1
1.61	35.811	27.709	25.909	34.311
8.5	36.413	30.12	26.516	38.816
15.38	39.337	33.522	31.433	39.639
22.31	76.31	60.11	57.81	72.913
29.16	70.808	61.71	65.51	67.707
36.13	78.619	60.326	57.318	70.624
43.02	135.639	85.625	85.225	120.737
49.88	128.807	84.712	83.211	124.31
56.84	136.209	83.607	93.813	120.407
63.83	46.118	37.925	34.616	46.118
70.7	39.724	36.631	35.923	45.535
77.65	39.712	28.612	35.708	46.607
