# Supplementary material for: Deubiquitination and stabilization of EIF4A3 by OTUB2 contributes to TPI1-mediated glycolysis and TNBC progression
Source: Breast Cancer Res. 2026 Mar 19;28:77. doi: 10.1186/s13058-026-02260-5 (PMC13123037; doi:10.1186/s13058-026-02260-5)
Supplement: Supplementary file 2 — Supplementary Material 2 [file 13058_2026_2260_MOESM2_ESM.zip › Raw data/6I-ECAR/ECAR-2.xlsx]

## Sheet: Mitochondrial Respiration
Assay Name	填项目编号
Normalize	No
Baseline	No
Background Correction	True
Data Type	ECAR
Units	mpH/min
Time (minutes)
	sh-NC	sh-EIF4A3	sh-EIF4A3+oe-NC	sh-EIF4A3+oe-TPI1
1.68	33.607	22.512	26.407	37.112
8.59	40.323	29.515	29.917	36.727
15.45	40.137	31.137	25.93	33.837
22.38	79.51	56.412	55.807	66.811
29.23	69.211	58.312	56.311	71.512
36.22	72.918	58.115	55.419	68.313
43.11	131.224	83.131	89.427	125.125
50.03	132.111	81.61	90.812	128.111
56.99	139.811	86.211	96.813	123.707
63.89	39.418	34.126	29.622	44.318
70.86	43.137	41.526	32.539	40.229
77.75	46.612	35.107	39.411	48.508
