# Supplementary material for: Deubiquitination and stabilization of EIF4A3 by OTUB2 contributes to TPI1-mediated glycolysis and TNBC progression
Source: Breast Cancer Res. 2026 Mar 19;28:77. doi: 10.1186/s13058-026-02260-5 (PMC13123037; doi:10.1186/s13058-026-02260-5)
Supplement: Supplementary file 2 — Supplementary Material 2 [file 13058_2026_2260_MOESM2_ESM.zip › Raw data/6I-ECAR/ECAR-3.xlsx]

## Sheet: Mitochondrial Respiration
Assay Name	填项目编号
Normalize	No
Baseline	No
Background Correction	True
Data Type	ECAR
Units	mpH/min
Time (minutes)
	sh-NC	sh-EIF4A3	sh-EIF4A3+oe-NC	sh-EIF4A3+oe-TPI1
1.53	36.111	28.412	29.209	33.711
8.4	35.123	27.719	27.917	36.122
15.32	35.236	26.528	32.539	40.827
22.25	70.21	63.313	60.21	70.212
29.1	76.608	54.913	61.507	65.413
36.04	73.62	55.521	61.921	72.726
42.93	138.735	87.234	84.437	121.732
49.82	138.113	78.809	95.412	122.912
56.78	132.412	79.51	88.408	116.809
63.68	44.319	32.82	27.22	39.226
70.56	37.234	35.922	37.131	46.427
77.51	37.612	39.108	30.41	40.808
