# Supplementary material for: Deubiquitination and stabilization of EIF4A3 by OTUB2 contributes to TPI1-mediated glycolysis and TNBC progression
Source: Breast Cancer Res. 2026 Mar 19;28:77. doi: 10.1186/s13058-026-02260-5 (PMC13123037; doi:10.1186/s13058-026-02260-5)
Supplement: Supplementary file 2 — Supplementary Material 2 [file 13058_2026_2260_MOESM2_ESM.zip › Raw data/7B-葡萄糖摄取数据分析.xlsx]

## Sheet: Sheet1
软件版本	2.00.20
板编号	板1
日期	2025-01-16
时间	17:07:53
检测仪类型:	Versamax384
程序详细信息
板类型	96 WELL PLATE
检测	吸收光 终点
	全板
	波长: 412
	检测速度: 正常
结果
	1	2	3	4	5	6	7	8	9	10	11	12
A	0.067	0.063	0.59	0.367	0.523	0.399	0.043	0.611	0.393	0.504	0.378	0.046	412
B	0.483	0.462	0.551	0.422	0.526	0.44	0.042	0.603	0.457	0.575	0.409	0.044	412
C	0.861	0.852	0.682	0.435	0.531	0.417	0.047	0.701	0.43	0.577	0.382	0.048	412
D	1.27	1.31	0.039	0.034	0.033	0.046	0.047	0.039	0.036	0.034	0.05	0.05	412
E	1.839	1.845	0.038	0.044	0.039	0.043	0.039	0.037	0.042	0.039	0.043	0.036	412
F	2.19	2.134	0.042	0.042	0.038	0.042	0.046	0.042	0.042	0.04	0.046	0.049	412
G	0.042	0.042	0.034	0.047	0.034	0.046	0.047	0.037	0.044	0.034	0.045	0.049	412
H	0.037	0.044	0.032	0.038	0.037	0.047	0.042	0.029	0.036	0.039	0.048	0.039	412
	标准品浓度 pmol	0	20	40	60	80	100	Blank
	OD 1	0.067	0.483	0.861	1.27	1.839	2.19	0.042
	OD 2	0.063	0.462	0.852	1.31	1.845	2.134	0.042
	OD 均值	0.065	0.4725	0.8565	1.29	1.842	2.162	0.042
	校正	0.023	0.4305	0.8145	1.248	1.8	2.12	0
	OD 1	sh-NC	sh-OTUB2	sh-OTUB2+oe-EIF4A3	sh-OTUB2+oe-EIF4A3+sh-TPI1
	1	0.59	0.367	0.523	0.399
	2	0.551	0.422	0.526	0.44
	3	0.682	0.435	0.531	0.417
	OD 2	sh-NC	sh-OTUB2	sh-OTUB2+oe-EIF4A3	sh-OTUB2+oe-EIF4A3+sh-TPI1
	1	0.611	0.393	0.504	0.378
	2	0.603	0.457	0.575	0.409
	3	0.701	0.43	0.577	0.382
	OD 均值	sh-NC	sh-OTUB2	sh-OTUB2+oe-EIF4A3	sh-OTUB2+oe-EIF4A3+sh-TPI1
	1	0.6005	0.38	0.5135	0.3885
	2	0.577	0.4395	0.5505	0.4245
	3	0.6915	0.4325	0.554	0.3995
	校正	sh-NC	sh-OTUB2	sh-OTUB2+oe-EIF4A3	sh-OTUB2+oe-EIF4A3+sh-TPI1
	1	0.5585	0.338	0.4715	0.3465
	2	0.535	0.3975	0.5085	0.3825
	3	0.6495	0.3905	0.512	0.3575
	稀释倍数	sh-NC	sh-OTUB2	sh-OTUB2+oe-EIF4A3	sh-OTUB2+oe-EIF4A3+sh-TPI1
	1	1	1	1	1
	2	1	1	1	1
	3	1	1	1	1
	浓度 pmol	sh-NC	sh-OTUB2	sh-OTUB2+oe-EIF4A3	sh-OTUB2+oe-EIF4A3+sh-TPI1
	1	26.0093	15.7535	21.9628	16.1488
	2	24.9163	18.5209	23.6837	17.8233
	3	30.2419	18.1953	23.8465	16.6605
	均值	27.0558
	相对水平	sh-NC	sh-OTUB2	sh-OTUB2+oe-EIF4A3	sh-OTUB2+oe-EIF4A3+sh-TPI1
	1	0.96132	0.582259	0.811759	0.596871
	2	0.920921	0.684545	0.875365	0.658759
	3	1.11776	0.672512	0.881382	0.615781
