# Supplementary material for: Deubiquitination and stabilization of EIF4A3 by OTUB2 contributes to TPI1-mediated glycolysis and TNBC progression
Source: Breast Cancer Res. 2026 Mar 19;28:77. doi: 10.1186/s13058-026-02260-5 (PMC13123037; doi:10.1186/s13058-026-02260-5)
Supplement: Supplementary file 2 — Supplementary Material 2 [file 13058_2026_2260_MOESM2_ESM.zip › Raw data/7D-乳酸数据分析.xlsx]

## Sheet: Sheet1
软件版本	2.00.20
板编号	板1
日期	2025-01-18
时间	17:35:26
检测仪类型:	Versamax384
程序详细信息
板类型	96 WELL PLATE
检测	吸收光 终点
	全板
	波长: 450
	检测速度: 正常
结果
	1	2	3	4	5	6	7	8	9	10	11	12
A	0.06	0.063	0.639	0.385	0.516	0.324	0.041	0.577	0.355	0.532	0.364	0.039	450
B	0.372	0.395	0.665	0.39	0.525	0.418	0.043	0.724	0.417	0.502	0.382	0.039	450
C	0.651	0.674	0.58	0.42	0.537	0.372	0.034	0.578	0.398	0.552	0.377	0.036	450
D	0.914	0.94	0.036	0.036	0.043	0.039	0.037	0.034	0.038	0.042	0.039	0.035	450
E	1.051	1.163	0.032	0.043	0.036	0.036	0.037	0.034	0.046	0.037	0.037	0.037	450
F	1.435	1.464	0.041	0.033	0.048	0.042	0.033	0.045	0.03	0.046	0.04	0.03	450
G	1.714	1.728	0.038	0.043	0.034	0.046	0.044	0.037	0.045	0.035	0.047	0.044	450
H	1.984	1.977	0.04	0.036	0.045	0.047	0.047	0.037	0.038	0.043	0.051	0.046	450
	标准品浓度 nmol	0	1	2	3	4	5	6	7
	OD 1	0.06	0.372	0.651	0.914	1.051	1.435	1.714	1.984
	OD 2	0.063	0.395	0.674	0.94	1.163	1.464	1.728	1.977
	OD 均值	0.0615	0.3835	0.6625	0.927	1.107	1.4495	1.721	1.9805
	校正	0	0.322	0.601	0.8655	1.0455	1.388	1.6595	1.919
	OD 1	sh-NC	sh-OTUB2	sh-OTUB2+oe-EIF4A3	sh-OTUB2+oe-EIF4A3+sh-TPI1
	1	0.639	0.385	0.516	0.324
	2	0.665	0.39	0.525	0.418
	3	0.58	0.42	0.537	0.372
	OD 2	sh-NC	sh-OTUB2	sh-OTUB2+oe-EIF4A3	sh-OTUB2+oe-EIF4A3+sh-TPI1
	1	0.577	0.355	0.532	0.364
	2	0.724	0.417	0.502	0.382
	3	0.578	0.398	0.552	0.377
	OD 均值	sh-NC	sh-OTUB2	sh-OTUB2+oe-EIF4A3	sh-OTUB2+oe-EIF4A3+sh-TPI1
	1	0.608	0.37	0.524	0.344
	2	0.6945	0.4035	0.5135	0.4
	3	0.579	0.409	0.5445	0.3745
	校正	sh-NC	sh-OTUB2	sh-OTUB2+oe-EIF4A3	sh-OTUB2+oe-EIF4A3+sh-TPI1
	1	0.5465	0.3085	0.4625	0.2825
	2	0.633	0.342	0.452	0.3385
	3	0.5175	0.3475	0.483	0.313
	浓度	sh-NC	sh-OTUB2	sh-OTUB2+oe-EIF4A3	sh-OTUB2+oe-EIF4A3+sh-TPI1
	1	1.91142	1.02928	1.60007	0.932913
	2	2.23202	1.15345	1.56116	1.14047
	3	1.80393	1.17383	1.67606	1.04596
	均值	1.98246
	相对水平	sh-NC	sh-OTUB2	sh-OTUB2+oe-EIF4A3	sh-OTUB2+oe-EIF4A3+sh-TPI1
	1	0.964166	0.519195	0.807117	0.470585
	2	1.12589	0.581827	0.787486	0.575284
	3	0.909946	0.59211	0.845444	0.527608
