# Supplementary material for: Deubiquitination and stabilization of EIF4A3 by OTUB2 contributes to TPI1-mediated glycolysis and TNBC progression
Source: Breast Cancer Res. 2026 Mar 19;28:77. doi: 10.1186/s13058-026-02260-5 (PMC13123037; doi:10.1186/s13058-026-02260-5)
Supplement: Supplementary file 2 — Supplementary Material 2 [file 13058_2026_2260_MOESM2_ESM.zip › Raw data/7E-ECAR/ECAR-1.xlsx]

## Sheet: Mitochondrial Respiration
Assay Name	填项目编号
Normalize	No
Baseline	No
Background Correction	True
Data Type	ECAR
Units	mpH/min
Time (minutes)
	sh-NC	sh-OTUB2	sh-OTUB2+oe-EIF4A3	sh-OTUB2+oe-EIF4A3+sh-TPI1
1.55	34.808	26.709	30.711	29.608
8.48	38.819	25.817	33.223	33.427
15.36	38.323	31.231	38.332	28.439
22.25	73.613	64.707	69.712	60.407
29.2	68.612	58.409	65.312	53.208
36.17	75.222	59.313	68.313	60.318
43.06	138.239	84.237	120.223	83.73
49.92	133.209	80.311	127.207	80.508
56.84	142.513	87.609	123.71	76.91
63.83	39.616	32.32	38.616	32.516
70.7	35.736	33.633	39.938	27.539
77.6	37.808	36.712	44.51	34.611
