# Supplementary material for: Deubiquitination and stabilization of EIF4A3 by OTUB2 contributes to TPI1-mediated glycolysis and TNBC progression
Source: Breast Cancer Res. 2026 Mar 19;28:77. doi: 10.1186/s13058-026-02260-5 (PMC13123037; doi:10.1186/s13058-026-02260-5)
Supplement: Supplementary file 2 — Supplementary Material 2 [file 13058_2026_2260_MOESM2_ESM.zip › Raw data/7E-ECAR/ECAR-2.xlsx]

## Sheet: Mitochondrial Respiration
Assay Name	填项目编号
Normalize	No
Baseline	No
Background Correction	True
Data Type	ECAR
Units	mpH/min
Time (minutes)
	sh-NC	sh-OTUB2	sh-OTUB2+oe-EIF4A3	sh-OTUB2+oe-EIF4A3+sh-TPI1
1.58	37.214	30.513	35.112	27.709
8.48	35.619	32.426	38.427	27.326
15.34	37.838	26.538	35.131	34.828
22.23	74.213	59.213	67.309	54.807
29.1	74.913	57.509	69.707	60.208
36.07	77.726	61.723	73.815	55.821
42.96	140.239	87.231	123.84	86.932
49.92	136.107	85.713	122.807	83.313
56.84	139.208	79.409	115.812	85.408
63.83	44.124	33.713	39.622	33.625
70.7	40.237	36.625	41.637	30.738
77.6	36.608	32.709	44.311	34.508
