# Supplementary material for: Deubiquitination and stabilization of EIF4A3 by OTUB2 contributes to TPI1-mediated glycolysis and TNBC progression
Source: Breast Cancer Res. 2026 Mar 19;28:77. doi: 10.1186/s13058-026-02260-5 (PMC13123037; doi:10.1186/s13058-026-02260-5)
Supplement: Supplementary file 2 — Supplementary Material 2 [file 13058_2026_2260_MOESM2_ESM.zip › Raw data/7E-ECAR/ECAR-3.xlsx]

## Sheet: Mitochondrial Respiration
Assay Name	填项目编号
Normalize	No
Baseline	No
Background Correction	True
Data Type	ECAR
Units	mpH/min
Time (minutes)
	sh-NC	sh-OTUB2	sh-OTUB2+oe-EIF4A3	sh-OTUB2+oe-EIF4A3+sh-TPI1
1.55	33.11	24.412	35.809	33.711
8.53	33.816	29.515	36.918	34.826
15.37	35.629	32.728	38.528	32.537
22.26	77.51	57.212	76.207	59.71
29.14	72.607	58.31	70.21	58.51
36.11	76.722	56.813	65.925	58.422
43	133.221	83.732	126.124	78.324
49.96	138.107	83.208	123.61	79.312
56.88	135.612	85.31	124.413	77.807
63.8	36.827	36.418	35.626	36.226
70.67	35.738	35.331	44.523	35.83
77.57	42.907	29.412	40.608	29.607
