# Supplementary material for: Deubiquitination and stabilization of EIF4A3 by OTUB2 contributes to TPI1-mediated glycolysis and TNBC progression
Source: Breast Cancer Res. 2026 Mar 19;28:77. doi: 10.1186/s13058-026-02260-5 (PMC13123037; doi:10.1186/s13058-026-02260-5)
Supplement: Supplementary file 2 — Supplementary Material 2 [file 13058_2026_2260_MOESM2_ESM.zip › Raw data/S3-C乳酸数据分析.xlsx]

## Sheet: Sheet1
软件版本	2.00.20
板编号	板1
日期	2026-01-22
时间	10:20:33
检测仪类型:	Versamax384
程序详细信息
板类型	96 WELL PLATE
检测	吸收光 终点
	全板
	波长: 450
	检测速度: 正常
结果
	1	2	3	4	5	6	7	8	9	10	11	12
A	0.064	0.063	0.495	0.936	0.747	0.524	0.044	0.043	0.037	0.037	0.041	0.041	450
B	0.389	0.383	0.491	0.807	0.515	0.581	0.041	0.036	0.041	0.038	0.038	0.042	450
C	0.61	0.614	0.465	0.86	0.571	0.526	0.039	0.037	0.042	0.036	0.042	0.037	450
D	0.856	0.866	0.496	0.907	0.612	0.99	0.04	0.041	0.042	0.038	0.036	0.041	450
E	1.035	1.054	0.498	0.743	0.503	0.465	0.041	0.04	0.041	0.042	0.039	0.043	450
F	1.412	1.432	0.509	0.82	0.609	0.591	0.038	0.041	0.04	0.04	0.041	0.044	450
G	1.65	1.653	0.038	0.041	0.044	0.043	0.036	0.041	0.038	0.041	0.038	0.041	450
H	1.97	1.966	0.041	0.043	0.04	0.041	0.044	0.036	0.044	0.041	0.037	0.038	450
	标准品浓度 nmol	0	1	2	3	4	5	6	7
	OD 1	0.064	0.389	0.61	0.856	1.035	1.412	1.65	1.97
	OD 2	0.063	0.383	0.614	0.866	1.054	1.432	1.653	1.966
	OD 均值	0.0635	0.386	0.612	0.861	1.0445	1.422	1.6515	1.968
	校正	0	0.3225	0.5485	0.7975	0.981	1.3585	1.588	1.9045
样本OD	OD 1	oe-NC	oe-OTUB2	oe-OTUB2+sh-EIF4A3	oe-OTUB2+sh-TPI1
	1	0.495	0.936	0.747	0.524
	2	0.491	0.807	0.515	0.581
	3	0.465	0.86	0.571	0.526
	OD 2	oe-NC	oe-OTUB2	oe-OTUB2+sh-EIF4A3	oe-OTUB2+sh-TPI1
	1	0.496	0.907	0.612	0.99
	2	0.498	0.743	0.503	0.465
	3	0.509	0.82	0.609	0.591
	样本OD 均值	oe-NC	oe-OTUB2	oe-OTUB2+sh-EIF4A3	oe-OTUB2+sh-TPI1
	1	0.4955	0.9215	0.6795	0.757
	2	0.4945	0.775	0.509	0.523
	3	0.487	0.84	0.59	0.5585
	Δ OD值	oe-NC	oe-OTUB2	oe-OTUB2+sh-EIF4A3	oe-OTUB2+sh-TPI1
	1	0.432	0.858	0.616	0.6935
	2	0.431	0.7115	0.4455	0.4595
	3	0.4235	0.7765	0.5265	0.495
	浓度	oe-NC	oe-OTUB2	oe-OTUB2+sh-EIF4A3	oe-OTUB2+sh-TPI1
	1	1.59374	3.20068	2.28782	2.58016
	2	1.58997	2.64806	1.64466	1.69747
	3	1.56167	2.89325	1.95021	1.83138
	均值	1.58179
	Relative Lactate production	oe-NC	oe-OTUB2	oe-OTUB2+sh-EIF4A3	oe-OTUB2+sh-TPI1
	1	1.00755	2.02345	1.44634	1.63116
	2	1.00517	1.67409	1.03975	1.07313
	3	0.987281	1.82909	1.23291	1.15779
