# Supplementary material for: Deubiquitination and stabilization of EIF4A3 by OTUB2 contributes to TPI1-mediated glycolysis and TNBC progression
Source: Breast Cancer Res. 2026 Mar 19;28:77. doi: 10.1186/s13058-026-02260-5 (PMC13123037; doi:10.1186/s13058-026-02260-5)
Supplement: Supplementary file 2 — Supplementary Material 2 [file 13058_2026_2260_MOESM2_ESM.zip › Raw data/S3-D-ECAR/ECAR-1.xlsx]

## Sheet: Mitochondrial Respiration
Assay Name	填项目编号
Normalize	No
Baseline	No
Background Correction	True
Data Type	ECAR
Units	mpH/min
Time (minutes)
	oe-NC	oe-OTUB2	oe-OTUB2+sh-EIF4A3	oe-OTUB2+sh-TPI1
1.53	34.95	27.091	32.144	23.766
8.42	30.57	23.617	28.982	31.572
15.26	32.374	33.547	24.365	26.711
22.16	59.521	79.726	65.931	64.693
29	73.682	74.931	65.142	75.705
35.87	66.828	67.19	75.916	73.002
42.74	86.885	155.585	103.545	105.7
49.62	87.212	141.382	113.26	96.482
56.54	95.237	157.55	104.986	104.935
63.4	27.791	28.34	23.75	29.856
70.35	23.385	31.292	18.022	18.96
77.27	25.479	25.534	33.188	22.825
