# Supplementary material for: Deubiquitination and stabilization of EIF4A3 by OTUB2 contributes to TPI1-mediated glycolysis and TNBC progression
Source: Breast Cancer Res. 2026 Mar 19;28:77. doi: 10.1186/s13058-026-02260-5 (PMC13123037; doi:10.1186/s13058-026-02260-5)
Supplement: Supplementary file 2 — Supplementary Material 2 [file 13058_2026_2260_MOESM2_ESM.zip › Raw data/S3-D-ECAR/ECAR-2.xlsx]

## Sheet: Mitochondrial Respiration
Assay Name	填项目编号
Normalize	No
Baseline	No
Background Correction	True
Data Type	ECAR
Units	mpH/min
Time (minutes)
	oe-NC	oe-OTUB2	oe-OTUB2+sh-EIF4A3	oe-OTUB2+sh-TPI1
1.6	34.456	28.184	29.265	26.288
8.48	40.945	37.04	23.131	30.055
15.32	35.54	35.242	25.356	23.542
22.25	50.436	71.393	53.508	59.714
29.09	64.26	86.789	61.28	65.988
36.06	56.785	80.99	66.818	64.499
42.93	87.892	149.898	107.242	116.225
49.81	96.719	149.304	115.946	102.592
56.73	89.441	163.233	98.697	96.523
63.69	22.902	18.097	24.941	25.757
70.64	29.949	22.256	26.379	30.626
77.53	28.236	25.872	18.775	21.697
