# Supplementary material for: Deubiquitination and stabilization of EIF4A3 by OTUB2 contributes to TPI1-mediated glycolysis and TNBC progression
Source: Breast Cancer Res. 2026 Mar 19;28:77. doi: 10.1186/s13058-026-02260-5 (PMC13123037; doi:10.1186/s13058-026-02260-5)
Supplement: Supplementary file 2 — Supplementary Material 2 [file 13058_2026_2260_MOESM2_ESM.zip › Raw data/S3-D-ECAR/ECAR-3.xlsx]

## Sheet: Mitochondrial Respiration
Assay Name	填项目编号
Normalize	No
Baseline	No
Background Correction	True
Data Type	ECAR
Units	mpH/min
Time (minutes)
	oe-NC	oe-OTUB2	oe-OTUB2+sh-EIF4A3	oe-OTUB2+sh-TPI1
1.83	31.462	22.145	25.373	24.219
8.72	35.103	29.028	25.206	26.831
15.56	28.623	27.951	27.371	24.538
22.54	68.703	75.976	64.073	64.854
29.38	69.41	89.815	76.598	75.433
36.25	67.421	86.836	63.693	70.608
43.14	87.023	137.865	106.665	107.45
50.02	85.381	146.848	108.254	112.235
56.94	94.152	122.812	117.584	110.007
63.8	24.516	27.48	21.233	26.781
70.75	21.676	28.443	17.899	16.556
77.73	20.913	20.162	28.11	24.361
