# Supplementary material for: Deubiquitination and stabilization of EIF4A3 by OTUB2 contributes to TPI1-mediated glycolysis and TNBC progression
Source: Breast Cancer Res. 2026 Mar 19;28:77. doi: 10.1186/s13058-026-02260-5 (PMC13123037; doi:10.1186/s13058-026-02260-5)
Supplement: Supplementary file 2 — Supplementary Material 2 [file 13058_2026_2260_MOESM2_ESM.zip › Raw data/S4-C乳酸数据分析.xlsx]

## Sheet: Sheet1
软件版本	2.00.20
板编号	板1
日期	2026-01-16
时间	15:55:43
检测仪类型:	Versamax384
程序详细信息
板类型	96 WELL PLATE
检测	吸收光 终点
	全板
	波长: 450
	检测速度: 正常
结果
	1	2	3	4	5	6	7	8	9	10	11	12
A	0.072	0.069	0.043	0.037	0.038	0.041	0.043	0.043	0.041	0.04	0.039	0.041	450
B	0.397	0.0383	0.507	0.205	0.452	0.043	0.043	0.041	0.044	0.04	0.044	0.04	450
C	0.55	0.548	0.54	0.283	0.374	0.037	0.039	0.036	0.042	0.044	0.036	0.043	450
D	0.845	0.851	0.478	0.207	0.458	0.037	0.037	0.038	0.039	0.037	0.04	0.043	450
E	1.037	1.049	0.539	0.273	0.382	0.038	0.042	0.036	0.038	0.043	0.038	0.04	450
F	1.402	1.494	0.445	0.24	0.407	0.037	0.039	0.043	0.044	0.038	0.042	0.042	450
G	1.718	1.793	0.98	0.481	0.814	0.037	0.036	0.037	0.037	0.039	0.043	0.036	450
H	1.934	1.947	0.039	0.038	0.039	0.04	0.037	0.043	0.039	0.039	0.041	0.04	450
	标准品浓度 nmol	0	1	2	3	4	5	6	7
	OD 1	0.072	0.397	0.55	0.845	1.037	1.402	1.718	1.934
	OD 2	0.069	0.0383	0.548	0.851	1.049	1.494	1.793	1.947
	OD 均值	0.0705	0.21765	0.549	0.848	1.043	1.448	1.7555	1.9405
	校正	0	0.14715	0.4785	0.7775	0.9725	1.3775	1.685	1.87
样本OD	OD 1	sh-NC	sh-OTUB2	sh-OTUB2+sh-TPI1
	1	0.507	0.205	0.452
	2	0.54	0.283	0.374
	3	0.446	0.227	0.401
	OD 2	sh-NC	sh-OTUB2	sh-OTUB2+sh-TPI1
	1	0.478	0.207	0.458
	2	0.539	0.273	0.382
	3	0.445	0.24	0.407
	样本OD 均值	sh-NC	sh-OTUB2	sh-OTUB2+sh-TPI1
	1	0.4925	0.206	0.455
	2	0.5395	0.278	0.378
	3	0.4455	0.2335	0.404
	Δ OD值	sh-NC	sh-OTUB2	sh-OTUB2+sh-TPI1
	1	0.422	0.1355	0.3845
	2	0.469	0.2075	0.3075
	3	0.375	0.163	0.3335
	浓度	sh-NC	sh-OTUB2	sh-OTUB2+sh-TPI1
	1	1.75586	0.739177	1.62278
	2	1.92264	0.994677	1.34954
	3	1.58907	0.836764	1.4418
		1.75586
	Relative Lactate production	sh-NC	sh-OTUB2	sh-OTUB2+sh-TPI1
	1	1	0.420978	0.924212
	2	1.09499	0.566492	0.768593
	3	0.905012	0.476556	0.82114
