# Supplementary material for: Deubiquitination and stabilization of EIF4A3 by OTUB2 contributes to TPI1-mediated glycolysis and TNBC progression
Source: Breast Cancer Res. 2026 Mar 19;28:77. doi: 10.1186/s13058-026-02260-5 (PMC13123037; doi:10.1186/s13058-026-02260-5)
Supplement: Supplementary file 2 — Supplementary Material 2 [file 13058_2026_2260_MOESM2_ESM.zip › Raw data/S4-D-ECAR/ECAR-1.xlsx]

## Sheet: Mitochondrial Respiration
Assay Name	填项目编号
Normalize	No
Baseline	No
Background Correction	True
Data Type	ECAR
Units	mpH/min
Time (minutes)
	sh-NC	sh-OTUB2	sh-OTUB2+oe-TPI1
1.58	24.194	24.314	23.583
8.43	27.048	21.853	28.551
15.37	20.376	29.84	21.732
22.3	79.096	53.033	74.457
29.14	91.308	54.779	61.628
36.11	66.659	43.394	74.108
43.08	137.463	81.921	128.992
49.96	140.124	89.429	128.537
56.88	156.21	88.628	129.573
63.84	30.423	20.012	16.349
70.79	20.976	23.263	20.545
77.68	22.738	16.599	26.443
