# Supplementary material for: Deubiquitination and stabilization of EIF4A3 by OTUB2 contributes to TPI1-mediated glycolysis and TNBC progression
Source: Breast Cancer Res. 2026 Mar 19;28:77. doi: 10.1186/s13058-026-02260-5 (PMC13123037; doi:10.1186/s13058-026-02260-5)
Supplement: Supplementary file 2 — Supplementary Material 2 [file 13058_2026_2260_MOESM2_ESM.zip › Raw data/S4-D-ECAR/ECAR-2.xlsx]

## Sheet: Mitochondrial Respiration
Assay Name	填项目编号
Normalize	No
Baseline	No
Background Correction	True
Data Type	ECAR
Units	mpH/min
Time (minutes)
	sh-NC	sh-OTUB2	sh-OTUB2+oe-TPI1
1.65	27.974	22.718	23.445
8.5	28.142	27.574	25.7
15.44	24.688	20.287	20.902
22.34	70.96	53.086	55.896
29.18	73.324	52.089	67.622
36.13	81.139	70.569	67.841
43.1	133.419	89.896	111.815
50.08	131.038	83.889	124.119
57	155.931	87.159	138.359
63.86	30.694	21.333	20.325
70.81	21.052	27.364	31.742
77.7	34.973	31.554	21.465
