# Supplementary material for: Deubiquitination and stabilization of EIF4A3 by OTUB2 contributes to TPI1-mediated glycolysis and TNBC progression
Source: Breast Cancer Res. 2026 Mar 19;28:77. doi: 10.1186/s13058-026-02260-5 (PMC13123037; doi:10.1186/s13058-026-02260-5)
Supplement: Supplementary file 2 — Supplementary Material 2 [file 13058_2026_2260_MOESM2_ESM.zip › Raw data/S4-D-ECAR/ECAR-3.xlsx]

## Sheet: Mitochondrial Respiration
Assay Name	填项目编号
Normalize	No
Baseline	No
Background Correction	True
Data Type	ECAR
Units	mpH/min
Time (minutes)
	sh-NC	sh-OTUB2	sh-OTUB2+oe-TPI1
1.59	28.287	25.62	19.978
8.39	22.529	20.406	20.524
15.33	26.242	22.841	21.466
22.23	77.611	63.972	68.421
29.17	70.253	54.918	79.323
36.12	79.376	64.152	62.465
42.99	143.827	77.981	124.042
49.97	143.775	93.859	119.637
56.89	147.177	98.654	126.444
63.75	19.348	30.662	29.31
70.7	18.402	24.301	26.444
77.69	24.946	28.59	28.545
